# Supplementary material for: Proliferation and Immune Response Gene Signatures Associated with Clinical Outcome to Immunotherapy and Targeted Therapy in Metastatic Cutaneous Malignant Melanoma
Source: Cancers (Basel). 2022 Jul 22;14(15):3587. doi: 10.3390/cancers14153587 (PMC9331037; doi:10.3390/cancers14153587)
Supplement: Supplementary file 1 [file cancers-14-03587-s001.zip]

Archive with 1 entries (1 files):
- cancers-1778062-supplementary.xlsx
