# Supplementary material for: Proliferation and Immune Response Gene Signatures Associated with Clinical Outcome to Immunotherapy and Targeted Therapy in Metastatic Cutaneous Malignant Melanoma
Source: Cancers (Basel). 2022 Jul 22;14(15):3587. doi: 10.3390/cancers14153587 (PMC9331037; doi:10.3390/cancers14153587)
Supplement: Supplementary file 1 [file cancers-14-03587-s001.zip › cancers-1778062-supplementary.xlsx]

## Sheet: Supplementary info
Supplementary Tables
S1. Detailed patient characteristics and treatment outcome in TT group
S2. Detailed patient characteristics and treatment outcome in ICI group
S3. GSEA for tumor specific response to TT
S4. GSEA for overall clinical response to TT
S5. List with the top 50 most significant genes correlated with specific tumor response to TT
S6. List with the top 50 most significant genes correlated with overall clinical response to TT
S7. GSEA for PFS to TT
S8. List with the top 50 most significant genes correlated with PFS to TT
S9. GSEA for tumor specific response to ICI
S10. GSEA for overall clinical response to ICI
S11. List with the top 50 most significant genes correlated with specific tumor response to ICI
S12. List with the top 50 most significant genes correlated with overall clinical response to ICI
S13. GSEA for PFS (< 6 months, > 6 months and < 2 years or > 2 years) after ICI
S14. List with the top 50 most significant genes correlated with PFS (< 6 months, > 6 months and < 2 years or > 2 years) after ICI
S15. Total DGE list correlated with specific tumor response to TT
S16. Total DGE list correlated with overall clinical response to TT
S17. Total DGE list correlated with PFS to TT
S18. Total DGE list correlated with specific tumor response to ICI
S19. Total DGE list correlated with overall clinical response to ICI
S20. Total DGE list correlated with PFS (< 6 months, > 6 months and < 2 years or > 2 years) after ICI
S21. Clinical characteristics in IHC validation cohort

## Sheet: Table S1
Table S1. Detailed patient characteristics and treatment outcome in TT group
Patient ID	Gender	Age	M classification1	LDH microkat/L2	BRAF mutation yes/no	Treatment	Line of treatment	Response	Local response (verified by)/tumor location	PFS3 (days)
1980-019	male	50	M1c	4.9	yes	vemurafenib	first	Non-responder	Non-responder (CT4)/subcutaneous metastasis thorax	35
1980-021	female	64	M1c	30.1	yes	vemurafenib	first	Non-responder	Disease control (physical examination)/subcutaneous metastasis unspecified	42
1980-003	male	66	M1c	3.8	yes	vemurafenib	first	Non-responder	Disease control (PET-CT5) / lymph node fossa supraclavicularis	60
1980-040	male	52	M1c	3.6	yes	dabrafenib plus trametinib	first	Non-responder	Disease control (CT)/subcutaneous metastasis shoulder	70
1980-002	male	65	M1c	7	yes	vemurafenib	first	Non-responder	Non-responder (CT)/liver metastasis	84
1980-026	male	42	M1c	8.7	yes	vemurafenib	first	Non-responder	Disease control (CT)/subcutaneous metastasis thorax	124
1980-096	female	86	M1c	5.3	yes	dabrafenib plus trametinib	first	Disease control	Disease control (CT)/lymph node groin	161
1980-023	female	56	M1c	7.2	yes	vemurafenib	first	Disease control	Disease control (CT)/ subcutaneous abdomen	224
1980-041	male	61	M1c	8	yes	dabrafenib plus trametinib	first	Disease control	Disease control (CT)/axillary lymph node	231
1980-025	male	60	M1c	5.3	yes	vemurafenib	first	Disease control	Disease control (CT)/lymph node groin	245
1980-020	female	65	M1c	3.8	yes	vemurafenib	first	Disease control	Disease control (CT)/ axillary lymph node	328
1980-017	male	72	M1b	2.6	yes	vemurafenib	first	Disease control	Disease control (CT)/lymph node groin	627
1980-001	male	43	M1a	3	yes	vemurafenib	first	Disease control	Disease control (CT)/ subcutaneous thorax	966
1 According to the American Joint Committee on Cancer Melanoma Staging 7th edition
2 Normal value < 3,5 microkat/L
3 PFS: progression free survival
4 CT: Computed tomography
5 PET-CT: Positron emission tomography–computed tomography

## Sheet: Table S2
Table S2. Detailed patient characteristics and treatment outcome in ICI group
Patient ID	Gender	Age	M classification1	LDH microkat/L2	BRAF mutation yes/no	Treatment	Line of treatment	Response	Local response (verified by)/tumor location	PFS (days)4
1980-085	female	84	M1c	6	no	nivolumab	first	Disease control	Disease control (complete response – physical examination)/cutaneous metastasis leg	450
1980-087	male	76	M1b	4	no	nivolumab	first	Disease control	Disease control (complete response -PET-CT 5)/cutaneous metastasis leg	182
1980-103	male	84	M1c	4.1	no	pembrolizumab3	first	Disease control6	Disease control (CT7)/axillary lymph node	272
1980-106	male	74	M1c	4.4	no	pembrolizumab + epacadostat3	first	Disease conrol6	Disease control (complete response- CT)/axillary subcutaneous metastasis	1440 8
1980-117	male	62	M1c	5.9	yes	pembrolizumab + epacadostat3	first	Disease control6	Non-responder (CT)/subcutaneous metastasis groin	141
1980-127	female	49	M1c	3	yes	nivolumab	first	Disease control	Disease control (complete response -CT)/axillary lymph node	1258 8
1980-018	male	62	M1c	5.4	no	ipilimumab	third	Disease control	Disease control (complete response -CT)/lymph node groin	2533 8
1980-059	male	61	M1b	2.8	yes	nivolumab	first	Disease control	Disease control (complete response - CT)/lymph node fossa supraclavicularis	1778 8
1980-063	male	80	M1b	hemolysis	no	nivolumab	first	Disease control	Disease control (complete response – physical examination)/subcutaneous metastasis arm	1259 9
1980-077	male	49	M1a	2.6	yes	nivolumab	first	Disease control	Disease control (CT)/subcutaneous metastais abdomen	343
1980-130	female	78	M1a	4.1	no	nivolumab	first	Disease control	Disease control (complete response - CT)/subcutaneous metastasis shoulder	1256 8
1980-121	female	73	M1c	5.2	no	pembrolizumab	first	Disease control	not evaluable due to resection/intragluteal	85
1980-066	female	70	M1b	3	no	nivolumab	first	Non-responder	Non-responder (CT)/ lymph node groin	84
1980-057	male	66	M1c	14.2	no	nivolumab	first	Non-responder	Non-responder (CT) /subcutaneous metastasis fossa supraclavicularis	52
1980-058	female	75	M1c	4.1	no	nivolumab	first	Non-responder	Non-responder (CT)/subcutaneous metastasis flank	55
1 According to the American Joint Committee on Cancer Melanoma Staging 7th edition
2 Normal value < 3,5 microkat/L
3 Patients treated within the clinical trial NCT02752074
4 PFS: progression free survival
5 PET-CT: Positron emission tomography–computed tomography
6 Evaluated according to Recist within clinical trial
7 CT: Computed tomography
8 Still responding at study cut-off 2020/Aug/31
9 Missed follow-up on 2019/April/30

## Sheet: Table S3
Table S3. GSEA for tumor specific response to TT
Name	Size	Matches	ES	abs(ES)	NES	p	q
HALLMARK_P53_PATHWAY	200	160	0.320981	0.320981	1.392	0.0735695	1
HALLMARK_MYC_TARGETS_V2	58	57	-0.609759	0.609759	-1.50344	0.0781563	1
HALLMARK_BILE_ACID_METABOLISM	112	73	0.352435	0.352435	1.28503	0.122222	1
HALLMARK_MYC_TARGETS_V1	200	191	-0.603804	0.603804	-1.34338	0.16152	1
HALLMARK_HYPOXIA	200	154	-0.385044	0.385044	-1.25267	0.207439	1
HALLMARK_INTERFERON_ALPHA_RESPONSE	97	91	0.531932	0.531932	1.34693	0.209052	1
HALLMARK_GLYCOLYSIS	200	159	-0.39421	0.39421	-1.25623	0.22571	1
HALLMARK_IL6_JAK_STAT3_SIGNALING	87	68	0.393766	0.393766	1.23752	0.233173	1
HALLMARK_APOPTOSIS	161	139	0.289983	0.289983	1.196	0.237705	0.855777
HALLMARK_IL2_STAT5_SIGNALING	199	164	0.291396	0.291396	1.20783	0.248677	0.961714
HALLMARK_INTERFERON_GAMMA_RESPONSE	200	181	0.486371	0.486371	1.28819	0.262791	1
HALLMARK_MTORC1_SIGNALING	200	184	-0.341256	0.341256	-1.17507	0.303597	1
HALLMARK_EPITHELIAL_MESENCHYMAL_TRANSITION	200	160	-0.391027	0.391027	-1.16182	0.317957	1
HALLMARK_COMPLEMENT	200	148	0.29128	0.29128	1.06994	0.324138	1
HALLMARK_ALLOGRAFT_REJECTION	200	159	0.347168	0.347168	1.14894	0.352246	0.890854
HALLMARK_UNFOLDED_PROTEIN_RESPONSE	113	105	-0.333467	0.333467	-1.09174	0.36711	1
HALLMARK_DNA_REPAIR	150	138	-0.33841	0.33841	-1.12526	0.36745	1
HALLMARK_MYOGENESIS	200	106	-0.281394	0.281394	-1.00636	0.391123	1
HALLMARK_TNFA_SIGNALING_VIA_NFKB	200	174	0.307797	0.307797	1.04058	0.412399	1
HALLMARK_ANGIOGENESIS	36	28	-0.401227	0.401227	-1.0651	0.413183	1
HALLMARK_OXIDATIVE_PHOSPHORYLATION	200	173	-0.354296	0.354296	-1.05319	0.438721	1
HALLMARK_ANDROGEN_RESPONSE	100	80	0.237869	0.237869	1.0197	0.444099	0.9722
HALLMARK_APICAL_SURFACE	44	31	0.242964	0.242964	0.969576	0.484375	1
HALLMARK_G2M_CHECKPOINT	200	180	-0.407106	0.407106	-1.02247	0.492872	1
HALLMARK_E2F_TARGETS	200	186	-0.409438	0.409438	-0.975656	0.520518	0.99679
HALLMARK_NOTCH_SIGNALING	32	28	-0.298616	0.298616	-0.953666	0.552732	0.971227
HALLMARK_REACTIVE_OXYGEN_SPECIES_PATHWAY	49	43	-0.319949	0.319949	-0.907057	0.561014	0.924815
HALLMARK_INFLAMMATORY_RESPONSE	200	152	0.266513	0.266513	0.918004	0.563218	0.990434
HALLMARK_COAGULATION	138	88	0.280592	0.280592	0.916987	0.571429	0.92713
HALLMARK_UV_RESPONSE_DN	144	126	-0.25361	0.25361	-0.890868	0.576246	0.895629
HALLMARK_PI3K_AKT_MTOR_SIGNALING	105	87	0.251218	0.251218	0.900811	0.585562	0.900824
HALLMARK_CHOLESTEROL_HOMEOSTASIS	74	62	0.270405	0.270405	0.9426	0.605459	1
HALLMARK_ESTROGEN_RESPONSE_LATE	200	131	-0.264705	0.264705	-0.938791	0.605493	0.932511
HALLMARK_PEROXISOME	104	82	0.234282	0.234282	0.883962	0.637168	0.87769
HALLMARK_ESTROGEN_RESPONSE_EARLY	200	134	-0.257385	0.257385	-0.868285	0.688312	0.877307
HALLMARK_KRAS_SIGNALING_UP	200	148	0.209843	0.209843	0.806661	0.707641	0.962519
HALLMARK_PROTEIN_SECRETION	96	89	0.201518	0.201518	0.755149	0.758242	1
HALLMARK_FATTY_ACID_METABOLISM	158	129	-0.217496	0.217496	-0.691099	0.790881	0.966607
HALLMARK_ADIPOGENESIS	200	170	0.19847	0.19847	0.747431	0.818898	0.964021
HALLMARK_XENOBIOTIC_METABOLISM	200	131	-0.21075	0.21075	-0.699067	0.833087	1
HALLMARK_HEME_METABOLISM	200	148	0.192026	0.192026	0.730502	0.855491	0.938706
HALLMARK_UV_RESPONSE_UP	158	125	-0.2009	0.2009	-0.689532	0.862857	0.92422
HALLMARK_MITOTIC_SPINDLE	199	183	0.178706	0.178706	0.667345	0.866142	0.9728
HALLMARK_HEDGEHOG_SIGNALING	36	22	-0.226956	0.226956	-0.577681	0.878136	0.99335
HALLMARK_KRAS_SIGNALING_DN	200	57	-0.207609	0.207609	-0.695542	0.888252	1
HALLMARK_SPERMATOGENESIS	135	62	-0.175142	0.175142	-0.534506	0.955403	0.982674
HALLMARK_APICAL_JUNCTION	200	143	0.152626	0.152626	0.606759	0.96	0.977161
HALLMARK_TGF_BETA_SIGNALING	54	51	0.146943	0.146943	0.503781	0.976982	0.978193
HALLMARK_WNT_BETA_CATENIN_SIGNALING	42	33	-0.166272	0.166272	-0.483607	0.979299	0.969703

## Sheet: Table S4
Table S4. GSEA for overall clinic response to TT
Name	Size	Matches	ES	abs(ES)	NES	p	q
HALLMARK_MYC_TARGETS_V2	58	57	-0.522052	0.522052	-1.46789	0.104384	1
HALLMARK_TNFA_SIGNALING_VIA_NFKB	200	174	0.445165	0.445165	1.43674	0.115242	1
HALLMARK_BILE_ACID_METABOLISM	112	73	0.392306	0.392306	1.31053	0.161793	1
HALLMARK_EPITHELIAL_MESENCHYMAL_TRANSITION	200	160	-0.399509	0.399509	-1.31093	0.211813	1
HALLMARK_APICAL_SURFACE	44	31	0.360092	0.360092	1.20086	0.224138	0.983947
HALLMARK_INTERFERON_GAMMA_RESPONSE	200	181	0.4928	0.4928	1.34014	0.228457	1
HALLMARK_GLYCOLYSIS	200	159	-0.337837	0.337837	-1.23337	0.234136	1
HALLMARK_MYC_TARGETS_V1	200	191	-0.480962	0.480962	-1.32773	0.253012	1
HALLMARK_IL6_JAK_STAT3_SIGNALING	87	68	0.439514	0.439514	1.26556	0.258449	1
HALLMARK_P53_PATHWAY	200	160	0.310511	0.310511	1.17433	0.258716	0.749377
HALLMARK_INTERFERON_ALPHA_RESPONSE	97	91	0.521141	0.521141	1.31089	0.261569	1
HALLMARK_KRAS_SIGNALING_UP	200	148	0.338071	0.338071	1.1864	0.27767	0.899792
HALLMARK_INFLAMMATORY_RESPONSE	200	152	0.362677	0.362677	1.20183	0.288168	1
HALLMARK_OXIDATIVE_PHOSPHORYLATION	200	173	-0.348057	0.348057	-1.16699	0.306418	1
HALLMARK_APOPTOSIS	161	139	0.313831	0.313831	1.14437	0.308271	0.74571
HALLMARK_MYOGENESIS	200	106	-0.279517	0.279517	-1.09714	0.320988	1
HALLMARK_ALLOGRAFT_REJECTION	200	159	0.397714	0.397714	1.17852	0.345455	0.822114
HALLMARK_ANGIOGENESIS	36	28	-0.38764	0.38764	-1.0815	0.371717	1
HALLMARK_E2F_TARGETS	200	186	-0.416773	0.416773	-1.1532	0.375984	1
HALLMARK_DNA_REPAIR	150	138	-0.277824	0.277824	-1.06339	0.378099	1
HALLMARK_UV_RESPONSE_DN	144	126	0.262643	0.262643	1.02881	0.427466	0.946314
HALLMARK_IL2_STAT5_SIGNALING	199	164	0.29247	0.29247	1.00443	0.446565	0.864683
HALLMARK_ANDROGEN_RESPONSE	100	80	0.256676	0.256676	0.990222	0.465549	0.833592
HALLMARK_PI3K_AKT_MTOR_SIGNALING	105	87	0.298786	0.298786	1.01862	0.467681	0.897814
HALLMARK_G2M_CHECKPOINT	200	180	-0.345829	0.345829	-0.996983	0.485207	1
HALLMARK_COMPLEMENT	200	148	0.300465	0.300465	0.967957	0.497099	0.821159
HALLMARK_REACTIVE_OXYGEN_SPECIES_PATHWAY	49	43	-0.29091	0.29091	-0.914117	0.546219	1
HALLMARK_PROTEIN_SECRETION	96	89	0.255723	0.255723	0.878111	0.613333	0.938429
HALLMARK_TGF_BETA_SIGNALING	54	51	0.274317	0.274317	0.836181	0.646503	0.909886
HALLMARK_MITOTIC_SPINDLE	199	183	0.222238	0.222238	0.809427	0.665385	0.86005
HALLMARK_UNFOLDED_PROTEIN_RESPONSE	113	105	-0.225092	0.225092	-0.847399	0.683761	1
HALLMARK_HYPOXIA	200	154	-0.214914	0.214914	-0.802264	0.695175	1
HALLMARK_WNT_BETA_CATENIN_SIGNALING	42	33	0.264996	0.264996	0.838838	0.701657	0.955285
HALLMARK_PEROXISOME	104	82	0.230926	0.230926	0.79739	0.721905	0.80143
HALLMARK_UV_RESPONSE_UP	158	125	-0.197328	0.197328	-0.783079	0.776371	1
HALLMARK_NOTCH_SIGNALING	32	28	0.230778	0.230778	0.819625	0.778388	0.889096
HALLMARK_ESTROGEN_RESPONSE_EARLY	200	134	0.203769	0.203769	0.79956	0.803403	0.834107
HALLMARK_SPERMATOGENESIS	135	62	-0.209043	0.209043	-0.716826	0.822314	0.975722
HALLMARK_MTORC1_SIGNALING	200	184	-0.185539	0.185539	-0.743335	0.82636	1
HALLMARK_APICAL_JUNCTION	200	143	-0.195967	0.195967	-0.733554	0.826804	1
HALLMARK_HEME_METABOLISM	200	148	0.189692	0.189692	0.663691	0.861163	0.932689
HALLMARK_XENOBIOTIC_METABOLISM	200	131	-0.178462	0.178462	-0.679268	0.87526	0.973861
HALLMARK_FATTY_ACID_METABOLISM	158	129	0.177538	0.177538	0.611181	0.893536	0.909882
HALLMARK_ESTROGEN_RESPONSE_LATE	200	131	-0.183776	0.183776	-0.774919	0.901532	1
HALLMARK_KRAS_SIGNALING_DN	200	57	-0.174124	0.174124	-0.717443	0.902335	1
HALLMARK_CHOLESTEROL_HOMEOSTASIS	74	62	-0.191511	0.191511	-0.613227	0.909274	0.997694
HALLMARK_HEDGEHOG_SIGNALING	36	22	0.210047	0.210047	0.620001	0.931373	0.939024
HALLMARK_COAGULATION	138	88	-0.163303	0.163303	-0.519752	0.955102	0.964733
HALLMARK_ADIPOGENESIS	200	170	-0.146134	0.146134	-0.528665	0.976293	1

## Sheet: Table S5
Table S5. List with the top 50 most significant genes correlated with specific tumor response to TT. Twenty three ( in red) of 50 genes with a FDR lower than 20%
Gene	Name1	p-value	q-value
PDE7B	Phosphodiesterase 7B	8.20213e-10	9.87291e-06
PDE10A	Phosphodiesterase10A	8.71814e-07	0.00524701
SORD	Sorbitol dehydrogenase	4.23979e-06	0.0170115
BNIP3	BCL2 interacting protein 3	6.4661e-06	0.0194581
IGFBP5	Insulin like growth factor binding protein 5	1.19011e-05	0.0269997
ZNF395	Zinc finger protein 395	1.34583e-05	0.0269997
MTFP1	Mitochondrial fission process 1	3.04038e-05	0.0522814
DGAT2	Diacylglycerol O-acyltransferase 2	3.52908e-05	0.0530995
C7orf13	long intergenic non-protein coding RNA 1006	4.99376e-05	0.0546453
COL9A2	Collagen type IX alpha 2 chain	4.5785e-05	0.0546453
RABL5	Intraflagellar transport 22	4.14176e-05	0.0546453
ACTR3B	Actin related protein 3B	6.38089e-05	0.0640057
IGF1	Insulin like growth factor 1	9.45361e-05	0.0875332
TSHZ1	Teashirt zinc finger homeobox 1	0.000108544	0.0933246
RPS4Y1	Ribosomal protein S4 Y-linked 1	0.000144328	0.115818
TRAP1	TNF receptor associated protein 1	0.000164504	0.123758
SLC7A2	Solute carrier family 7 member 2	0.000181279	0.128356
RBPMS2	RNA binding protein, mRNA processing factor 2	0.00026222	0.175352
LOC388796	Small nucleolar RNA host gene 17	0.000292698	0.185432
FAM162A	Family with sequence similarity 162 member A	0.000358975	0.192979
NEIL3	Nei like DNA glycosylase 3	0.000368739	0.192979
RGS2	Regulator of G protein signaling 2	0.000326072	0.192979
RNF24	Ring finger protein 24	0.000345616	0.192979
CABIN1	Calcineurin binding protein 1	0.000429825	0.215575
GCSH	GCSH – glycine cleavage system protein H	0.000502227	0.241812
EIF3B	Eukaryotic translation initiation factor 3 subunit B	0.000608616	0.272287
MAPK12	Mitogen-activated protein kinase 12	0.000610762	0.272287
OIP5	Opa interacting protein 5	0.000676067	0.290636
MRPS24	Mitochondrial ribosomal protein S24	0.000848709	0.319353
SEC61G	SEC61 translocon subunit gamma	0.000798201	0.319353
TMEM132A	Transmembrane protein 132A	0.000780781	0.319353
VPS37D	VPS37D subunit of ESCRT-I	0.000848991	0.319353
HLX	H2.0 like homeobox	0.000877401	0.320039
ZNF853	Zinc finger protein 853	0.00106565	0.37727
CECR5	Cat eye syndrome chromosome region, candidate 5	0.00123842	0.380348
EIF4EBP1	Eukaryotic translation initiation factor 4E binding protein 1	0.00126393	0.380348
LSM7	LSM7 homolog, U6 small nuclear RNA and mRNA degradation associated	0.00126236	0.380348
MGC45800	TENM3 antisense RNA 1	0.00119233	0.380348
PPFIA4	PTPRF interacting protein alpha 4	0.001213	0.3803
WBP11	WW domain binding protein 11	0.00118566	0.380348
KDM3A	Lysine demethylase 3A	0.00132862	0.390064
FHL3	Four and a half LIM domains 3	0.00136618	0.391541
PFKFB4	6-phosphofructo-2-kinase/fructose-2,6 biphosphatase 4	0.00150192	0.420433
HEATR2	HEAT repeat containing 2	0.00167778	0.445822
LDHA	Lactate dehydrogenase A	0.00170373	0.445822
PSPH	Phosphoserine phosphatase	0.00168677	0.445822
LONP1	Ion peptidase 1, mitochondrial	0.00186218	0.46698
MPLKIP	M-phase specific PLK1 interacting protein	0.0018527	0.46698
CHRNA5	Cholinergic receptor nicotinic alpha 5 subunit	0.0021443	0.526754
MRPL55	MRPL55 mitochondrial ribosomal protein L55	0.00219727	0.528971
1 Extracted from https://www.ncbi.nlm.nih.gov/gene/

## Sheet: Table S6
Table S6. List with the top 50 most significant genes correlated with overall clinical response to TT. One (in red) of 50 genes with a FDR lower than 20%
Gene	Name1	p-value	q-value
PRKG2	Protein kinase cGMP-dependent 2	6.29376e-06	0.075758
GPD1L	Glycerol-3-phosphate dehydrogenase 1 like	7.00136e-05	0.421377
AFG3L1P	AFG3 like matrix AAA peptidase subunit 1, pseudogene	0.00092169	0.893843
ARPC1A	Actin related protein 2/3 complex subunit 1A	0.00317957	0.893843
ATP5O	ATP synthase, H+ transporting, mitochondrial F1 complex, O subunit	0.00294498	0.893843
BCAR3	BCAR3 adaptor protein, NSP family member	0.00459431	0.893843
BMS1P4	BMS1 pseudogene 4	0.00148122	0.893843
C2orf42	Chromosome 2 open reading frame 42	0.00150965	0.893843
CLPP	Caseinolytic mitochondrial matrix peptidase proteolytic subunit	0.00259585	0.893843
CRADD	CASP2 and RIPK1 domain containing adaptor with death domain	0.00403656	0.893843
DMTF1	Cyclin D binding myb like transcription factor 1	0.00356716	0.893843
EIF4A2	Eukaryotic translation initiation factor 4A2	0.00287147	0.893843
EPG5	Ectopic P-granules autophagy protein 5 homolog	0.000866369	0.893843
ERCC2	Excision repair 2, TFIIH core complex helicase subunit	0.00153239	0.893843
FAM126B	Family with sequence similarity 126 member B	0.00379996	0.893843
FAM133B	Family with sequence similarity 133 member B	0.00305648	0.893843
FBXW9	F-box and WD repeat domain containing 9	0.00047947	0.893843
FLJ27354	LRRC8C divergent transcript	0.0012175	0.893843
HEXDC	Hexosaminidase (glycosyl hydrolase family 20, catalytic domain) containing	0.00341483	0.893843
HOOK1	Hook microtubule tethering protein 1	0.000885032	0.893843
KCNH8	Potassium voltage-gated channel subfamily H member 8	0.00180249	0.893843
LEF1-AS1	LEF1 antisense RNA 1	0.00111923	0.893843
MAP2K2	Mitogen-activated protein kinase kinase 2	0.00353582	0.893843
MAP7D3	MAP7 domain containing 3	0.00408587	0.893843
METTL15	Methyltransferase like 15	0.00201276	0.893843
MGEA5	Meningioma expressed antigen 5 (hyaluronidase)	0.0039742	0.893843
NDUFB11	NADH:ubiquinone oxidoreductase subunit B11	0.000803069	0.893843
PIGF	Phosphatidylinositol glycan anchor biosynthesis class F	0.000730759	0.893843
PILRB	Paired immunoglobin like type 2 receptor beta	0.00311705	0.893843
PLEKHG4	Pleckstrin homology and RhoGEF domain containing G4	0.00135859	0.893843
PLK3	Polo like kinase 3	0.00312799	0.893843
PNPLA8	Patatin like phospholipase domain containing 8	0.000405888	0.893843
PSMB1	Proteasome 20S subunit beta 1	0.00420528	0.893843
RABGEF1	RAB guanine nucleotide exchange factor 1	0.00186096	0.893843
RHBDD3	Rhomboid domain containing 3	0.00380081	0.893843
SCNM1	Sodium channel modifier 1	0.0010772	0.893843
SEMA6B	Semaphorin 6B	0.00371832	0.893843
SGSH	N-sulfoglucosamine sulfohydrolase	0.002069	0.893843
SRPK2	SRSF protein kinase 2	0.00123292	0.893843
TBCK	TBC1 domain containing kinase	0.00357643	0.893843
TDRKH	Tudor and KH domain containing	0.0027897	0.893843
THAP5	THAP domain containing 5	0.000656275	0.893843
TNIK	TRAF2 and NCK interacting kinase	0.00286816	0.893843
TOMM40	Translocase of outer mitochondrial membrane 40	0.00126834	0.893843
TRMU	tRNA mitochondrial 2-thiouridylase	0.00275021	0.893843
UQCRH	Ubiquinol-cytochrome c reductase hinge protein	0.00460166	0.893843
VAMP4	Vesicle associated membrane protein 4	0.00418058	0.893843
WLS	Wnt ligand secretion mediator	0.00466439	0.893843
ZNF19	Zinc finger protein 19	0.00332134	0.893843
ZNF394	Zinc finger protein 394	0.00114476	0.893843
1 Extracted from https://www.ncbi.nlm.nih.gov/gene/

## Sheet: Table S7
Table S7. GSEA for PFS to TT
Name	Size	Matches	ES	abs(ES)	NES	p	q
HALLMARK_INTERFERON_GAMMA_RESPONSE	200	181	0.717335	0.717335	1.85876	0.00190476	0.0443451
HALLMARK_INFLAMMATORY_RESPONSE	200	152	0.561066	0.561066	1.79014	0.00177305	0.0494618
HALLMARK_INTERFERON_ALPHA_RESPONSE	97	91	0.736398	0.736398	1.79113	0.00579151	0.0741927
HALLMARK_IL6_JAK_STAT3_SIGNALING	87	68	0.613861	0.613861	1.72535	0.0151515	0.0895429
HALLMARK_PI3K_AKT_MTOR_SIGNALING	105	87	0.499965	0.499965	1.64247	0.0132576	0.108731
HALLMARK_TNFA_SIGNALING_VIA_NFKB	200	174	0.541838	0.541838	1.64414	0.0150376	0.122802
HALLMARK_BILE_ACID_METABOLISM	112	73	0.519932	0.519932	1.66895	0.00750469	0.133376
HALLMARK_APOPTOSIS	161	139	0.470104	0.470104	1.64799	0.00179856	0.139005
HALLMARK_UV_RESPONSE_UP	158	125	0.426242	0.426242	1.55278	0.0169492	0.158761
HALLMARK_FATTY_ACID_METABOLISM	158	129	0.471061	0.471061	1.55793	0.0438931	0.164046
HALLMARK_P53_PATHWAY	200	160	0.4206	0.4206	1.51673	0.00922509	0.171289
HALLMARK_UNFOLDED_PROTEIN_RESPONSE	113	105	0.432211	0.432211	1.50297	0.0403071	0.175334
HALLMARK_MTORC1_SIGNALING	200	184	0.426425	0.426425	1.55827	0.0240741	0.180109
HALLMARK_ALLOGRAFT_REJECTION	200	159	0.531821	0.531821	1.51806	0.128458	0.183153
HALLMARK_PEROXISOME	104	82	0.466553	0.466553	1.56817	0.0295749	0.183634
HALLMARK_COMPLEMENT	200	148	0.474753	0.474753	1.48621	0.0770642	0.185375
HALLMARK_XENOBIOTIC_METABOLISM	200	131	0.421474	0.421474	1.45966	0.0661765	0.204669
HALLMARK_ESTROGEN_RESPONSE_EARLY	200	134	0.379044	0.379044	1.43579	0.0147783	0.222957
HALLMARK_APICAL_SURFACE	44	31	0.441928	0.441928	1.39814	0.0558464	0.249356
HALLMARK_PROTEIN_SECRETION	96	89	0.429382	0.429382	1.40068	0.102079	0.258709
HALLMARK_HEME_METABOLISM	200	148	0.406907	0.406907	1.37022	0.106227	0.271999
HALLMARK_MYOGENESIS	200	106	0.371598	0.371598	1.35856	0.131769	0.276226
HALLMARK_ADIPOGENESIS	200	170	0.399054	0.399054	1.33662	0.151515	0.279573
HALLMARK_ESTROGEN_RESPONSE_LATE	200	131	0.34361	0.34361	1.34425	0.0434057	0.282088
HALLMARK_ANGIOGENESIS	36	28	-0.522894	0.522894	-1.45024	0.104478	0.301733
HALLMARK_OXIDATIVE_PHOSPHORYLATION	200	173	0.41551	0.41551	1.29564	0.207767	0.320512
HALLMARK_KRAS_SIGNALING_UP	200	148	0.361502	0.361502	1.22902	0.232394	0.393926
HALLMARK_KRAS_SIGNALING_DN	200	57	0.334804	0.334804	1.23567	0.143872	0.398515
HALLMARK_ANDROGEN_RESPONSE	100	80	0.331241	0.331241	1.18989	0.220779	0.407804
HALLMARK_IL2_STAT5_SIGNALING	199	164	0.359314	0.359314	1.19767	0.271062	0.410809
HALLMARK_REACTIVE_OXYGEN_SPECIES_PATHWAY	49	43	0.395906	0.395906	1.17871	0.287594	0.413025
HALLMARK_CHOLESTEROL_HOMEOSTASIS	74	62	0.408899	0.408899	1.20275	0.269903	0.417867
HALLMARK_MITOTIC_SPINDLE	199	183	0.338942	0.338942	1.14479	0.308688	0.430685
HALLMARK_DNA_REPAIR	150	138	0.326306	0.326306	1.15203	0.296226	0.434603
HALLMARK_COAGULATION	138	88	0.364694	0.364694	1.08189	0.407063	0.491597
HALLMARK_NOTCH_SIGNALING	32	28	0.317078	0.317078	1.08597	0.333895	0.500036
HALLMARK_SPERMATOGENESIS	135	62	0.322505	0.322505	1.05283	0.391941	0.518828
HALLMARK_APICAL_JUNCTION	200	143	0.294923	0.294923	1.01952	0.441176	0.550625
HALLMARK_HYPOXIA	200	154	0.286156	0.286156	0.993863	0.445045	0.57101
HALLMARK_UV_RESPONSE_DN	144	126	0.258384	0.258384	0.956304	0.509058	0.589533
HALLMARK_TGF_BETA_SIGNALING	54	51	0.322616	0.322616	0.956383	0.524345	0.60465
HALLMARK_HEDGEHOG_SIGNALING	36	22	0.340188	0.340188	0.928995	0.556405	0.610264
HALLMARK_GLYCOLYSIS	200	159	0.247183	0.247183	0.836542	0.634328	0.715856
HALLMARK_WNT_BETA_CATENIN_SIGNALING	42	33	0.257573	0.257573	0.771033	0.751866	0.781116
HALLMARK_EPITHELIAL_MESENCHYMAL_TRANSITION	200	160	-0.306711	0.306711	-1.00401	0.447479	0.934294
HALLMARK_G2M_CHECKPOINT	200	180	0.176473	0.176473	0.481007	0.892788	0.975895
HALLMARK_MYC_TARGETS_V2	58	57	0.194155	0.194155	0.520811	0.925197	0.986057
HALLMARK_E2F_TARGETS	200	186	-0.118932	0.118932	-0.326708	0.988024	0.99801
HALLMARK_MYC_TARGETS_V1	200	191	-0.147283	0.147283	-0.40541	0.968811	1

## Sheet: Table S8
Table S8. List with the top 50 most significant genes correlated with progression free survival to TT. Five (in red) of 50 genes with a FDR lower than 20%
Gene	Name1	p-value	q-value
PSMB8	Proteasome 20S subunit beta 8	2.16506e-05	0.170351
STAT1	Signal transducer and activator of transcription 1	2.83046e-05	0.170351
GCH1	GTP cyclohydrolase 1	6.60041e-05	0.176712
GBP1P1	Guanylate binding protein 1 pseudogene 1	6.90531e-05	0.176712
CD8A	CD8a molecule	7.34036e-05	0.176712
CAT	Catalase	0.000157398	0.199995
TAPBPL	TAP binding protein like	0.000205898	0.199995
FCRL6	Fc receptor like 6	0.000218894	0.199995
C1QC	Complement C1q C chain	0.000218923	0.199995
ATP5H	ATP synthase, H+ transporting, mitochondrial F0 complex, subunit D	0.000220117	0.199995
OASL	2'-5'-oligoadenylate synthetase like	0.000226613	0.199995
RSAD2	Radical S-adenosyl methionine domain containing 2	0.00023679	0.199995
TARP	TCR gamma alternate reading frame protein	0.000250243	0.199995
THUMPD3	THUMP domain containing 3	0.000272548	0.199995
CD8B	CD8b molecule	0.000272918	0.199995
S100A10	S100A10 – S100 calcium binding protein A10	0.000319176	0.199995
SPAG7	Sperm associated antigen 7	0.000325496	0.199995
GBP1	Guanylate binding protein 1	0.000337526	0.199995
CREG1	Cellular repressor of E1A stimulated genes 1	0.00033969	0.199995
HAVCR2	Hepatitis A virus cellular receptor 2	0.000357619	0.199995
PSMA3	Proteasome 20S subunit alpha 3	0.000387901	0.199995
SAMD9	Sterile alpha motif domain containing 9	0.000396599	0.199995
PRKCE	Protein kinase C epsilon	0.000403217	0.199995
RNF19B	Ring finger protein 19B	0.000410976	0.199995
STAT3	Signal transducer and activator of transcription 3	0.00041807	0.199995
UBE2L6	Ubiquitin conjugating enzyme E2 L6	0.000462677	0.199995
LIG4	DNA ligase 4	0.000470988	0.199995
ZCCHC2	Zinc finger CCHC-type containing 2	0.000472425	0.199995
STAT2	Signal transducer and activator of transcription 2	0.000487797	0.199995
MRC1	Mannose receptor C-type 1	0.000498451	0.199995
ACOX1	Acyl-CoA oxidase 1	0.000561682	0.210477
CLEC10A	C-type lectin domain containing 10A	0.000579854	0.210477
C1QA	Complement C1q A chain	0.000593799	0.210477
MX2	MX dynamin like GTPase 2	0.000594518	0.210477
HEXIM2	HEXIM P-TEFb complex subunit 2	0.000667622	0.215688
PRF1	Perforin 1	0.000672677	0.215688
CSNK1D	Casein kinase 1 delta	0.000687399	0.215688
CCR5	C-C motif chemokine receptor 5	0.000707044	0.215688
WDR55	WD repeat domain 55	0.000739929	0.215688
CCL13	C-C motif chemokine ligand 13	0.000742131	0.215688
PER1	Period circadian regulator 1	0.000757931	0.215688
CHI3L1	Chitinase 3 like 1	0.000768978	0.215688
TMPPE	Transmembrane protein with metallophosphoesterase domain	0.000770506	0.215688
P2RX7	Purinergic receptor P2X 7	0.000796439	0.21788
EXOC2	Exocyst complex component 2	0.000826071	0.220965
CIAO1	Cytosolic iron-sulfur assembly component 1	0.000877684	0.229667
SLAMF8	SLAM family member 8	0.0008999	0.230221
IFI35	Interferon induced protein 35	0.000933686	0.230221
CCL4	C-C motif chemokine ligand 4	0.000955618	0.230221
CLYBL	Citramalyl-CoA lyase	0.000956306	0.230221
1 Extracted from https://www.ncbi.nlm.nih.gov/gene/

## Sheet: Table S9
Table S9. GSEA for tumor specific response to ICI
Name	Size	Matches	ES	abs(ES)	NES	p	q
HALLMARK_E2F_TARGETS	200	185	-0.662627	0.662627	-1.88424	0.00806452	0.0456772
HALLMARK_NOTCH_SIGNALING	32	25	-0.588291	0.588291	-1.83185	0.003125	0.0575195
HALLMARK_G2M_CHECKPOINT	200	178	-0.648291	0.648291	-1.9131	0.00408998	0.0621718
HALLMARK_MITOTIC_SPINDLE	199	183	-0.467717	0.467717	-1.74933	0.0037594	0.0948437
HALLMARK_MYC_TARGETS_V1	200	191	-0.596012	0.596012	-1.68037	0.0456349	0.119691
HALLMARK_WNT_BETA_CATENIN_SIGNALING	42	32	-0.540197	0.540197	-1.68173	0.00371058	0.142107
HALLMARK_SPERMATOGENESIS	135	58	-0.466541	0.466541	-1.62066	0.0289575	0.16277
HALLMARK_INTERFERON_GAMMA_RESPONSE	200	174	0.519657	0.519657	1.54215	0.104803	0.20903
HALLMARK_MYC_TARGETS_V2	58	56	-0.614789	0.614789	-1.558	0.0985916	0.220773
HALLMARK_ALLOGRAFT_REJECTION	200	138	0.592579	0.592579	1.68165	0.023913	0.228148
HALLMARK_ESTROGEN_RESPONSE_LATE	200	124	-0.376412	0.376412	-1.52727	0.0227618	0.232052
HALLMARK_IL6_JAK_STAT3_SIGNALING	87	64	0.520116	0.520116	1.47239	0.114865	0.233505
HALLMARK_UV_RESPONSE_UP	158	121	-0.358331	0.358331	-1.48915	0.0362776	0.260487
HALLMARK_INTERFERON_ALPHA_RESPONSE	97	88	0.563514	0.563514	1.56984	0.102845	0.262181
HALLMARK_ESTROGEN_RESPONSE_EARLY	200	130	-0.36434	0.36434	-1.46957	0.0310192	0.26299
HALLMARK_INFLAMMATORY_RESPONSE	200	133	0.420061	0.420061	1.36851	0.179724	0.315877
HALLMARK_TGF_BETA_SIGNALING	54	50	-0.409408	0.409408	-1.41052	0.0865724	0.329362
HALLMARK_DNA_REPAIR	150	135	-0.361874	0.361874	-1.36838	0.111111	0.363954
HALLMARK_UNFOLDED_PROTEIN_RESPONSE	113	104	-0.3906	0.3906	-1.27546	0.214015	0.500274
HALLMARK_P53_PATHWAY	200	160	0.199075	0.199075	0.942058	0.569405	0.5804
HALLMARK_IL2_STAT5_SIGNALING	199	149	0.208908	0.208908	0.894963	0.627451	0.601105
HALLMARK_ANDROGEN_RESPONSE	100	81	-0.330046	0.330046	-1.2028	0.227806	0.607
HALLMARK_APOPTOSIS	161	133	0.212474	0.212474	0.954358	0.542936	0.612251
HALLMARK_XENOBIOTIC_METABOLISM	200	124	0.213188	0.213188	0.985727	0.5	0.61978
HALLMARK_BILE_ACID_METABOLISM	112	68	0.297954	0.297954	1.14119	0.291771	0.638015
HALLMARK_PEROXISOME	104	77	-0.290468	0.290468	-1.1308	0.27993	0.639058
HALLMARK_COMPLEMENT	200	134	0.315911	0.315911	1.09347	0.370288	0.640326
HALLMARK_TNFA_SIGNALING_VIA_NFKB	200	170	0.258555	0.258555	1.01104	0.418719	0.641376
HALLMARK_HEME_METABOLISM	200	143	-0.26022	0.26022	-1.14237	0.223642	0.652393
HALLMARK_GLYCOLYSIS	200	155	-0.314583	0.314583	-1.16001	0.284734	0.656055
HALLMARK_KRAS_SIGNALING_UP	200	132	0.27468	0.27468	1.01393	0.44878	0.715246
HALLMARK_APICAL_SURFACE	44	29	-0.293242	0.293242	-1.00281	0.472222	0.718092
HALLMARK_HEDGEHOG_SIGNALING	36	22	-0.355168	0.355168	-1.01913	0.446103	0.720858
HALLMARK_HYPOXIA	200	146	-0.239339	0.239339	-0.950608	0.540059	0.722393
HALLMARK_UV_RESPONSE_DN	144	124	-0.250613	0.250613	-0.965106	0.490566	0.726014
HALLMARK_PI3K_AKT_MTOR_SIGNALING	105	85	-0.246296	0.246296	-0.976947	0.496575	0.734748
HALLMARK_APICAL_JUNCTION	200	130	-0.28298	0.28298	-1.02871	0.423986	0.737724
HALLMARK_FATTY_ACID_METABOLISM	158	126	-0.284411	0.284411	-1.06294	0.355009	0.742121
HALLMARK_MYOGENESIS	200	98	-0.251096	0.251096	-0.905881	0.552632	0.742935
HALLMARK_ADIPOGENESIS	200	168	-0.230894	0.230894	-0.913934	0.580808	0.756635
HALLMARK_MTORC1_SIGNALING	200	183	-0.304005	0.304005	-1.03216	0.422182	0.767314
HALLMARK_KRAS_SIGNALING_DN	200	50	-0.238127	0.238127	-0.778907	0.771242	0.829367
HALLMARK_COAGULATION	138	81	-0.229155	0.229155	-0.795855	0.721417	0.832095
HALLMARK_ANGIOGENESIS	36	27	-0.345841	0.345841	-0.809455	0.684982	0.837923
HALLMARK_CHOLESTEROL_HOMEOSTASIS	74	61	-0.247023	0.247023	-0.824865	0.675042	0.843366
HALLMARK_OXIDATIVE_PHOSPHORYLATION	200	173	-0.238587	0.238587	-0.708915	0.719844	0.893782
HALLMARK_REACTIVE_OXYGEN_SPECIES_PATHWAY	49	42	-0.174133	0.174133	-0.465124	0.973077	0.981461
HALLMARK_EPITHELIAL_MESENCHYMAL_TRANSITION	200	141	-0.185953	0.185953	-0.540548	0.887299	1
HALLMARK_PROTEIN_SECRETION	96	88	-0.151171	0.151171	-0.472707	0.977654	1

[truncated: 12 more sheets: Table S10, Table S11, Table S12, Table S13, Table S14, Table S15, Table S16, Table S17, Table S18, Table S19, Table S20, Table S21]
